# Supplementary material for: Benchmarking principal component analysis for large-scale single-cell RNA-sequencing
Source: Genome Biol. 2020 Jan 20;21:9. doi: 10.1186/s13059-019-1900-3 (PMC6970290; doi:10.1186/s13059-019-1900-3)
Supplement: Supplementary file 8 — Additional file 8 Pair plots of all the pCA (PBMCs) implementations. [file 13059_2019_1900_MOESM8_ESM.gz]

Archive with 54 entries (53 files):
- ./._AdditionalFile8
- AdditionalFile8
- AdditionalFile8/._GD_step1000_epoch10.png
- AdditionalFile8/GD_step1000_epoch10.png
- AdditionalFile8/._Algorithm971_3iter.png
- AdditionalFile8/Algorithm971_3iter.png
- AdditionalFile8/._CellRanger.png
- AdditionalFile8/CellRanger.png
- AdditionalFile8/._Halko_2iter.png
- AdditionalFile8/Halko_2iter.png
- AdditionalFile8/._Sklearn_Incremental.png
- AdditionalFile8/Sklearn_Incremental.png
- AdditionalFile8/._.DS_Store
- AdditionalFile8/.DS_Store
- AdditionalFile8/._Halko_3iter.png
- AdditionalFile8/Halko_3iter.png
- AdditionalFile8/._Sklearn_randomized_svd.png
- AdditionalFile8/Sklearn_randomized_svd.png
- AdditionalFile8/._Sklearn_ARPACK.png
- AdditionalFile8/Sklearn_ARPACK.png
- AdditionalFile8/._PROPACK.png
- AdditionalFile8/PROPACK.png
- AdditionalFile8/._Halko_1iter.png
- AdditionalFile8/Halko_1iter.png
- AdditionalFile8/._SGD_step100_epoch10.png
- AdditionalFile8/SGD_step100_epoch10.png
- AdditionalFile8/._RSpectra.png
- AdditionalFile8/RSpectra.png
- AdditionalFile8/._Arpack.jl.png
- AdditionalFile8/Arpack.jl.png
- AdditionalFile8/._oocRPCA.png
- AdditionalFile8/oocRPCA.png
- AdditionalFile8/._OrthIter.png
- AdditionalFile8/OrthIter.png
- AdditionalFile8/._Downsampling.png
- AdditionalFile8/Downsampling.png
- AdditionalFile8/._dask_ml.png
- AdditionalFile8/dask_ml.png
- AdditionalFile8/._Halko_0iter.png
- AdditionalFile8/Halko_0iter.png
- AdditionalFile8/._PCA.png
- AdditionalFile8/PCA.png
- AdditionalFile8/._MultivariateStats.png
- AdditionalFile8/MultivariateStats.png
- AdditionalFile8/._rARPACK.png
- AdditionalFile8/rARPACK.png
- AdditionalFile8/._Sklearn_RandomizedPCA.png
- AdditionalFile8/Sklearn_RandomizedPCA.png
- AdditionalFile8/._IRLB.png
- AdditionalFile8/IRLB.png
- AdditionalFile8/._Sklearn_PCA.png
- AdditionalFile8/Sklearn_PCA.png
- AdditionalFile8/._rsvd.png
- AdditionalFile8/rsvd.png
