# Supplementary material for: Benchmarking principal component analysis for large-scale single-cell RNA-sequencing
Source: Genome Biol. 2020 Jan 20;21:9. doi: 10.1186/s13059-019-1900-3 (PMC6970290; doi:10.1186/s13059-019-1900-3)
Supplement: Supplementary file 9 — Additional file 9 Pair plots of all the pCA (Pancreas) implementations. [file 13059_2019_1900_MOESM9_ESM.gz]

Archive with 54 entries (53 files):
- ./._AdditionalFile9
- AdditionalFile9
- AdditionalFile9/._GD_step1000_epoch10.png
- AdditionalFile9/GD_step1000_epoch10.png
- AdditionalFile9/._Algorithm971_3iter.png
- AdditionalFile9/Algorithm971_3iter.png
- AdditionalFile9/._CellRanger.png
- AdditionalFile9/CellRanger.png
- AdditionalFile9/._Halko_2iter.png
- AdditionalFile9/Halko_2iter.png
- AdditionalFile9/._Sklearn_Incremental.png
- AdditionalFile9/Sklearn_Incremental.png
- AdditionalFile9/._.DS_Store
- AdditionalFile9/.DS_Store
- AdditionalFile9/._Halko_3iter.png
- AdditionalFile9/Halko_3iter.png
- AdditionalFile9/._Sklearn_randomized_svd.png
- AdditionalFile9/Sklearn_randomized_svd.png
- AdditionalFile9/._Sklearn_ARPACK.png
- AdditionalFile9/Sklearn_ARPACK.png
- AdditionalFile9/._PROPACK.png
- AdditionalFile9/PROPACK.png
- AdditionalFile9/._Halko_1iter.png
- AdditionalFile9/Halko_1iter.png
- AdditionalFile9/._SGD_step100_epoch10.png
- AdditionalFile9/SGD_step100_epoch10.png
- AdditionalFile9/._RSpectra.png
- AdditionalFile9/RSpectra.png
- AdditionalFile9/._Arpack.jl.png
- AdditionalFile9/Arpack.jl.png
- AdditionalFile9/._oocRPCA.png
- AdditionalFile9/oocRPCA.png
- AdditionalFile9/._OrthIter.png
- AdditionalFile9/OrthIter.png
- AdditionalFile9/._Downsampling.png
- AdditionalFile9/Downsampling.png
- AdditionalFile9/._dask_ml.png
- AdditionalFile9/dask_ml.png
- AdditionalFile9/._Halko_0iter.png
- AdditionalFile9/Halko_0iter.png
- AdditionalFile9/._PCA.png
- AdditionalFile9/PCA.png
- AdditionalFile9/._MultivariateStats.png
- AdditionalFile9/MultivariateStats.png
- AdditionalFile9/._rARPACK.png
- AdditionalFile9/rARPACK.png
- AdditionalFile9/._Sklearn_RandomizedPCA.png
- AdditionalFile9/Sklearn_RandomizedPCA.png
- AdditionalFile9/._IRLB.png
- AdditionalFile9/IRLB.png
- AdditionalFile9/._Sklearn_PCA.png
- AdditionalFile9/Sklearn_PCA.png
- AdditionalFile9/._rsvd.png
- AdditionalFile9/rsvd.png
