# Supplementary material for: Benchmarking principal component analysis for large-scale single-cell RNA-sequencing
Source: Genome Biol. 2020 Jan 20;21:9. doi: 10.1186/s13059-019-1900-3 (PMC6970290; doi:10.1186/s13059-019-1900-3)
Supplement: Supplementary file 10 — Additional file 10 Pair plots of all the pCA (BrainSpinalCord) implementations. [file 13059_2019_1900_MOESM10_ESM.gz]

Archive with 26 entries (25 files):
- ./._AdditionalFile10
- AdditionalFile10
- AdditionalFile10/._GD_step1000_epoch10.png
- AdditionalFile10/GD_step1000_epoch10.png
- AdditionalFile10/._Algorithm971_3iter.png
- AdditionalFile10/Algorithm971_3iter.png
- AdditionalFile10/._Halko_2iter.png
- AdditionalFile10/Halko_2iter.png
- AdditionalFile10/._Sklearn_Incremental.png
- AdditionalFile10/Sklearn_Incremental.png
- AdditionalFile10/._.DS_Store
- AdditionalFile10/.DS_Store
- AdditionalFile10/._Halko_3iter.png
- AdditionalFile10/Halko_3iter.png
- AdditionalFile10/._Halko_1iter.png
- AdditionalFile10/Halko_1iter.png
- AdditionalFile10/._SGD_step100_epoch10.png
- AdditionalFile10/SGD_step100_epoch10.png
- AdditionalFile10/._oocRPCA.png
- AdditionalFile10/oocRPCA.png
- AdditionalFile10/._OrthIter.png
- AdditionalFile10/OrthIter.png
- AdditionalFile10/._Downsampling.png
- AdditionalFile10/Downsampling.png
- AdditionalFile10/._Halko_0iter.png
- AdditionalFile10/Halko_0iter.png
