# Supplementary material for: Benchmarking principal component analysis for large-scale single-cell RNA-sequencing
Source: Genome Biol. 2020 Jan 20;21:9. doi: 10.1186/s13059-019-1900-3 (PMC6970290; doi:10.1186/s13059-019-1900-3)
Supplement: Supplementary file 11 — Additional file 11 Pair plots of all the pCA (Brain) implementations. [file 13059_2019_1900_MOESM11_ESM.gz]

Archive with 26 entries (25 files):
- ./._AdditionalFile11
- AdditionalFile11
- AdditionalFile11/._GD_step1000_epoch10.png
- AdditionalFile11/GD_step1000_epoch10.png
- AdditionalFile11/._Algorithm971_3iter.png
- AdditionalFile11/Algorithm971_3iter.png
- AdditionalFile11/._Halko_2iter.png
- AdditionalFile11/Halko_2iter.png
- AdditionalFile11/._Sklearn_Incremental.png
- AdditionalFile11/Sklearn_Incremental.png
- AdditionalFile11/._.DS_Store
- AdditionalFile11/.DS_Store
- AdditionalFile11/._Halko_3iter.png
- AdditionalFile11/Halko_3iter.png
- AdditionalFile11/._Halko_1iter.png
- AdditionalFile11/Halko_1iter.png
- AdditionalFile11/._SGD_step100_epoch10.png
- AdditionalFile11/SGD_step100_epoch10.png
- AdditionalFile11/._oocRPCA.png
- AdditionalFile11/oocRPCA.png
- AdditionalFile11/._OrthIter.png
- AdditionalFile11/OrthIter.png
- AdditionalFile11/._Downsampling.png
- AdditionalFile11/Downsampling.png
- AdditionalFile11/._Halko_0iter.png
- AdditionalFile11/Halko_0iter.png
